# Supplementary material for: In Vitro Anti-Microbial Activity and Anti-Cancer Potential of Novel Synthesized Carbamothioyl-Furan-2-Carboxamide Derivatives
Source: Molecules. 2023 Jun 6;28(12):4583. doi: 10.3390/molecules28124583 (PMC10300966; doi:10.3390/molecules28124583)
Supplement: Supplementary file 1 [file molecules-28-04583-s001.zip]

Archive with 1 entries (1 files):
- molecules-2082560-supplementary.pdf
